# Supplementary material for: Identification of a New RNA and Protein Integrated Biomarker Panel Associated with Kidney Function Impairment in DKD: Translational Implications
Source: Int J Mol Sci. 2023 May 28;24(11):9412. doi: 10.3390/ijms24119412 (PMC10253864; doi:10.3390/ijms24119412)
Supplement: Supplementary file 1 [file ijms-24-09412-s001.zip]

Archive with 1 entries (1 files):
- ijms-2377850-supplementary.pdf
